# Supplementary material for: Bioemulsification and Microbial Community Reconstruction in Thermally Processed Crude Oil
Source: Microorganisms. 2021 Sep 29;9(10):2054. doi: 10.3390/microorganisms9102054 (PMC8539444; doi:10.3390/microorganisms9102054)
Supplement: Supplementary file 1 [file microorganisms-09-02054-s001.zip]

Archive with 2 entries (2 files):
- Figure S1.pdf
- Tables-SI-V2.xlsx
